# Supplementary material for: The impact of subject positioning on body composition assessments by air displacement plethysmography evaluated in a heterogeneous sample
Source: PLoS One. 2022 Apr 15;17(4):e0267089. doi: 10.1371/journal.pone.0267089 (PMC9012354; doi:10.1371/journal.pone.0267089)
Supplement: S1 File — This workbook is composed of two worksheets (one for each sex) containing selected columns of the data file saved by the BOD POD’s software. The second column, ID1, contains the identification number of the subject (in the range 1001–1042 for men and 2001–2040 for women), whereas the third column, ID2, specifies the posture (1-relaxed, 2-compact). Four data sets are included for each subject–one pair for each posture, given by the repeat measures protocol of Tucker et al. [22]: the first two readings if they were at most 1% BF apart, or, otherwise, the closest pair of readings out of three trials. A body composition variable associated to a given posture was computed by taking the mean of the corresponding pair of readings. (XLSX) [file pone.0267089.s016.xlsx]

## Sheet: Men
Test No.	ID 1	ID 2	Age (y)	Height (cm)	Body Mass (kg)	BMI(kg/m^2)	% Fat	Fat Free Mass (kg)	Est. RMR (kcal/day)	Est. TEE (kcal/day)	Body Volume (L)	BD (kg/L)	Volume1 (L)	Volume2 (L)	Volume3 (L)	DFM (kg/L)	DFFM (kg/L)	TGV (L)	Predicted TGV (L)	BSA (cm^2)
346	1001	1	48.19	181	72.5829	22.1553	14.7	61.889	1640	2476	68.145	1.0651	65.5305	65.5332	0	0.9	1.1	4.287	4.287	19232.6
347	1001	1	48.19	181	72.574	22.1526	15.4	61.37	1629	2460	68.24	1.0635	65.6011	65.653	0	0.9	1.1	4.287	4.287	19231.6
348	1001	2	48.19	181	72.5664	22.1502	16.2	60.824	1617	2442	68.342	1.0618	65.7626	65.6951	0	0.9	1.1	4.287	4.287	19230.7
349	1001	2	48.19	181	72.5615	22.1487	17.1	60.161	1602	2419	68.47	1.0598	65.8818	65.8329	0	0.9	1.1	4.287	4.287	19230.2
371	1002	1	19.49	188.8	102.773	28.8321	25.8	76.298	2075	3133	98.779	1.0404	95.9815	95.6263	95.9118	0.9	1.1	4.397	4.397	22988.8
372	1002	1	19.49	188.8	102.764	28.8296	25.9	76.099	2071	3127	98.809	1.04	96.0059	95.9479	0	0.9	1.1	4.397	4.397	22988
373	1002	2	19.49	188.8	102.758	28.8278	26.7	75.34	2055	3103	98.955	1.0384	96.1675	96.0786	0	0.9	1.1	4.397	4.397	22987.4
374	1002	2	19.49	188.8	102.731	28.8204	26.1	75.885	2066	3120	98.816	1.0396	96.1147	95.8525	0	0.9	1.1	4.397	4.397	22984.9
378	1003	1	21.7	167.9	61.9123	21.9622	14.4	53.013	1404	2120	58.082	1.066	55.9975	55.8318	0	0.9	1.1	3.43	3.43	17022.9
379	1003	1	21.7	167.9	61.9029	21.9588	14.6	52.847	1400	2114	58.105	1.0654	55.9762	55.8996	0	0.9	1.1	3.43	3.43	17021.8
380	1003	2	21.7	167.9	61.8934	21.9555	15.7	52.202	1386	2093	58.225	1.063	56.072	56.2447	56.0432	0.9	1.1	3.43	3.43	17020.7
381	1003	2	21.7	167.9	61.8881	21.9536	16.1	51.939	1380	2084	58.272	1.0621	56.124	56.0857	0	0.9	1.1	3.43	3.43	17020.1
384	1004	1	37.16	186.4	96.0905	27.656	36.6	60.915	1714	2194	94.461	1.0172	91.672	91.6289	0	0.9	1.1	4.443	4.443	22135
385	1004	1	37.16	186.4	96.0794	27.6528	36.4	61.119	1718	2199	94.408	1.0177	91.6278	91.566	0	0.9	1.1	4.443	4.443	22133.9
386	1004	2	37.16	186.4	96.0779	27.6523	39.1	58.53	1662	2127	94.929	1.0121	92.2129	92.0239	0	0.9	1.1	4.443	4.443	22133.7
387	1004	2	37.16	186.4	96.0661	27.6489	39.2	58.395	1659	2124	94.943	1.0118	92.007	92.2582	0	0.9	1.1	4.443	4.443	22132.6
392	1005	1	19.45	178.7	65.8104	20.6085	13.5	56.903	1504	2271	61.627	1.0679	59.1816	59.2298	0	0.9	1.1	3.92	3.92	18278.1
393	1005	1	19.45	178.7	65.7973	20.6043	14.1	56.526	1496	2259	61.689	1.0666	59.2753	59.2594	0	0.9	1.1	3.92	3.92	18276.6
394	1005	2	19.45	178.7	65.7825	20.5997	15.7	55.455	1472	2223	61.889	1.0629	59.5096	59.425	0	0.9	1.1	3.92	3.92	18274.8
395	1005	2	19.45	178.7	65.7661	20.5946	15.9	55.313	1469	2218	61.899	1.0625	59.487	59.4689	0	0.9	1.1	3.92	3.92	18272.9
399	1006	1	21.3	176.3	68.005	21.8794	18.7	55.31	1478	1892	64.387	1.0562	62.0769	61.9253	0	0.9	1.1	3.823	3.823	18353.9
400	1006	1	21.3	176.3	68.0013	21.8783	17.8	55.891	1491	1908	64.266	1.0581	61.9103	62.1163	61.8488	0.9	1.1	3.823	3.823	18353.5
401	1006	2	21.3	176.3	67.9934	21.8757	22.4	52.788	1423	1821	64.884	1.0479	62.512	62.4831	0	0.9	1.1	3.823	3.823	18352.6
402	1006	2	21.3	176.3	67.9825	21.8722	21.5	53.349	1436	1838	64.759	1.0498	62.3899	62.3548	0	0.9	1.1	3.823	3.823	18351.4
408	1007	1	42.54	161	92.5128	35.6903	33.6	61.438	1711	2584	90.38	1.0236	88.2544	88.0433	0	0.9	1.1	3.292	3.292	19586.2
409	1007	1	42.54	161	92.5031	35.6866	33.7	61.368	1709	2581	90.384	1.0235	88.1136	88.1907	0	0.9	1.1	3.292	3.292	19585.4
410	1007	2	42.54	161	92.4968	35.6841	34.4	60.656	1694	2558	90.52	1.0218	88.2922	88.2857	0	0.9	1.1	3.292	3.292	19584.8
411	1007	2	42.54	161	92.494	35.683	34.6	60.493	1690	2552	90.55	1.0215	88.3161	88.3217	0	0.9	1.1	3.292	3.292	19584.5
420	1008	1	24.17	170	72.7907	25.1871	11.9	64.096	1689	2939	67.93	1.0716	65.5892	65.7108	0	0.9	1.1	3.552	3.552	18400.3
421	1008	1	24.17	170	72.7874	25.1859	12	64.041	1688	2937	67.937	1.0714	65.6952	65.6196	0	0.9	1.1	3.552	3.552	18399.9
422	1008	2	24.17	170	72.7835	25.1846	13.4	63.055	1666	2899	68.132	1.0683	65.9207	65.784	0	0.9	1.1	3.552	3.552	18399.5
423	1008	2	24.17	170	72.765	25.1782	12.5	63.691	1680	2923	67.983	1.0703	65.7844	65.6221	0	0.9	1.1	3.552	3.552	18397.5
428	1009	1	29.62	178	67.7623	21.3869	11.6	59.919	1578	2383	63.187	1.0724	60.6481	60.8191	0	0.9	1.1	3.978	3.978	18454
429	1009	1	29.62	178	67.7643	21.3875	11.2	60.193	1584	2392	63.134	1.0733	60.626	60.7349	0	0.9	1.1	3.978	3.978	18454.2
430	1009	2	29.62	178	67.7288	21.3763	12.6	59.211	1562	2359	63.292	1.0701	60.9178	60.761	0	0.9	1.1	3.978	3.978	18450.1
431	1009	2	29.62	178	67.7286	21.3763	13.1	58.837	1554	2347	63.368	1.0688	60.9547	60.8749	0	0.9	1.1	3.978	3.978	18450.1
453	1010	1	37.84	179.2	92.5537	28.8216	31.4	63.495	1756	2248	90.01	1.0283	87.4512	87.3045	0	0.9	1.1	4.109	4.109	21171.6
454	1010	1	37.84	179.2	92.5438	28.8185	31.8	63.125	1747	2236	90.074	1.0274	87.4551	87.4285	0	0.9	1.1	4.109	4.109	21170.6
455	1010	2	37.84	179.2	92.5342	28.8155	32.5	62.434	1732	2217	90.203	1.0258	87.5854	87.556	0	0.9	1.1	4.109	4.109	21169.7
456	1010	2	37.84	179.2	92.5267	28.8132	32.7	62.27	1729	2213	90.228	1.0255	87.6159	87.575	0	0.9	1.1	4.109	4.109	21169
460	1011	1	19.66	190.2	91.6859	25.3444	16.8	76.294	2031	2600	86.46	1.0604	83.6515	83.641	0	0.9	1.1	4.464	4.464	22017.7
461	1011	1	19.66	190.2	91.6778	25.3421	16.3	76.734	2040	2611	86.362	1.0615	83.6556	83.4414	0	0.9	1.1	4.464	4.464	22016.9
462	1011	2	19.66	190.2	91.6631	25.3381	17.4	75.695	2017	2582	86.556	1.059	83.9544	83.6851	83.7989	0.9	1.1	4.464	4.464	22015.4
463	1011	2	19.66	190.2	91.6602	25.3373	17.7	75.47	2013	2577	86.598	1.0585	83.5521	83.8179	83.7507	0.9	1.1	4.464	4.464	22015.1
466	1012	1	19.81	183.8	81.8921	24.241	27.5	59.372	1623	2451	78.997	1.0367	76.3509	76.3999	0	0.9	1.1	4.164	4.164	20471.3
467	1012	1	19.81	183.8	81.882	24.238	27.7	59.196	1619	2445	79.021	1.0362	76.3817	76.418	0	0.9	1.1	4.164	4.164	20470.2
468	1012	2	19.81	183.8	81.8724	24.2352	28.5	58.551	1605	2424	79.141	1.0345	76.5188	76.5202	0	0.9	1.1	4.164	4.164	20469.2
469	1012	2	19.81	183.8	81.8657	24.2332	29.2	57.988	1593	2405	79.247	1.033	76.7408	76.5111	0	0.9	1.1	4.164	4.164	20468.5
474	1013	1	20.54	187.7	86.6688	24.6	7.5	80.182	2095	3163	80.1	1.082	77.4317	77.297	0	0.9	1.1	4.354	4.354	21292.2
475	1013	1	20.54	187.7	86.6591	24.5972	8.4	79.36	2077	3136	80.256	1.0798	77.6206	77.4185	0	0.9	1.1	4.354	4.354	21291.1
478	1013	2	20.54	187.7	86.6297	24.5889	10	77.95	2046	3089	80.508	1.076	77.876	77.668	0	0.9	1.1	4.354	4.354	21288.1
479	1013	2	20.54	187.7	86.6269	24.588	9.6	78.285	2053	3100	80.437	1.077	77.6536	77.7483	0	0.9	1.1	4.354	4.354	21287.8
486	1014	1	20.58	174.8	67.1463	21.9755	14.5	57.394	1520	2295	63.012	1.0656	60.7354	60.598	0	0.9	1.1	3.746	3.746	18142.3
481	1014	1	20.58	174.8	67.1783	21.986	13.3	58.258	1539	2324	62.873	1.0685	60.5606	60.4943	0	0.9	1.1	3.746	3.746	18146
482	1014	2	20.58	174.8	67.1719	21.9839	15.5	56.781	1507	2276	63.165	1.0634	60.8356	60.8021	0	0.9	1.1	3.746	3.746	18145.3
483	1014	2	20.58	174.8	67.1612	21.9804	16.9	55.777	1485	2242	63.355	1.0601	60.9813	61.0382	0	0.9	1.1	3.746	3.746	18144
509	1015	1	28.4	174.8	72.5485	23.7436	5.8	68.315	1780	3097	66.808	1.0859	64.4402	64.3727	0	0.9	1.1	3.816	3.816	18748.9
510	1015	1	28.4	174.8	72.534	23.7388	5.7	68.389	1781	3099	66.777	1.0862	64.6183	64.3842	64.3667	0.9	1.1	3.816	3.816	18747.3
514	1015	2	28.4	174.8	72.5197	23.7341	7.9	66.803	1747	3040	67.082	1.0811	64.7097	64.6503	0	0.9	1.1	3.816	3.816	18745.7
515	1015	2	28.4	174.8	72.5164	23.733	8.9	66.072	1731	3012	67.226	1.0787	64.8641	64.7838	0	0.9	1.1	3.816	3.816	18745.4
517	1016	1	24.71	172.8	67.3005	22.5388	9.5	60.894	1597	2411	62.477	1.0772	60.1005	60.2198	0	0.9	1.1	3.689	3.689	18009.2
518	1016	1	24.71	172.8	67.2884	22.5348	9.7	60.771	1594	2407	62.488	1.0768	60.1486	60.1946	0	0.9	1.1	3.689	3.689	18007.8
521	1016	2	24.71	172.8	67.278	22.5313	11.8	59.351	1563	2360	62.763	1.0719	60.457	60.4367	0	0.9	1.1	3.689	3.689	18006.6
522	1016	2	24.71	172.8	67.2696	22.5285	10.8	60.034	1578	2383	62.616	1.0743	60.3322	60.267	0	0.9	1.1	3.689	3.689	18005.6
572	1017	1	20.47	181.5	84.1675	25.55	19.4	67.809	1816	2742	79.821	1.0545	77.278	77.1979	0	0.9	1.1	4.061	4.061	20522.9
573	1017	1	20.47	181.5	84.1575	25.547	19	68.169	1823	2753	79.737	1.0554	77.1472	77.161	0	0.9	1.1	4.061	4.061	20521.8
576	1017	2	20.47	181.5	84.1321	25.5393	21.3	66.226	1781	2689	80.101	1.0503	77.4634	77.5735	0	0.9	1.1	4.061	4.061	20519.2
577	1017	2	20.47	181.5	84.1247	25.537	21.3	66.228	1781	2689	80.092	1.0503	77.5181	77.5016	0	0.9	1.1	4.061	4.061	20518.4
579	1018	1	20.83	186	91.9121	26.5672	14	79.038	2091	3638	86.157	1.0668	83.5455	83.3222	0	0.9	1.1	4.277	4.277	21686.9
580	1018	1	20.83	186	91.9195	26.5694	13.8	79.235	2095	3645	86.126	1.0673	83.4825	83.3222	0	0.9	1.1	4.277	4.277	21687.6
581	1018	2	20.83	186	91.9142	26.5679	15.1	78.069	2070	3602	86.355	1.0644	83.7117	83.5523	0	0.9	1.1	4.277	4.277	21687.1
582	1018	2	20.83	186	91.9098	26.5666	15.2	77.981	2068	3598	86.368	1.0642	83.2482	83.639	83.6507	0.9	1.1	4.277	4.277	21686.6
608	1019	1	27.75	176.5	129.222	41.4808	37.4	80.882	2282	2921	127.24	1.0156	124.662	124.453	0	0.9	1.1	3.891	3.891	24131
609	1019	1	27.75	176.5	129.2	41.4739	38	80.072	2264	2898	127.38	1.0143	124.788	124.606	0	0.9	1.1	3.891	3.891	24129.2
612	1019	2	27.75	176.5	129.14	41.4543	38.9	78.893	2238	2865	127.55	1.0125	124.877	124.858	0	0.9	1.1	3.891	3.891	24124.4
613	1019	2	27.75	176.5	129.111	41.4452	39.1	78.57	2231	2856	127.584	1.012	124.967	124.835	0	0.9	1.1	3.891	3.891	24122.1
620	1020	1	39.25	186	102.799	29.7143	32.1	69.842	1935	2922	100.112	1.0268	97.5973	97.3046	97.2415	0.9	1.1	4.442	4.442	22743.6
621	1020	1	39.25	186	102.802	29.715	32.7	69.14	1920	2899	100.257	1.0254	97.4326	97.4026	0	0.9	1.1	4.442	4.442	22743.8
626	1020	2	39.25	186	102.712	29.6891	32.7	69.137	1919	2898	100.158	1.0255	97.3109	97.3271	0	0.9	1.1	4.442	4.442	22735.4
627	1020	2	39.25	186	102.701	29.6857	32.8	69.01	1917	2895	100.17	1.0253	97.2402	97.4233	0	0.9	1.1	4.442	4.442	22734.3
628	1021	1	20.7	173.1	66.5293	22.2034	22.3	51.669	1393	2103	63.483	1.048	61.2316	61.1257	0	0.9	1.1	3.667	3.667	17943.7
629	1021	1	20.7	173.1	66.5167	22.1992	22.7	51.431	1388	2096	63.517	1.0472	61.2707	61.1549	0	0.9	1.1	3.667	3.667	17942.3
632	1021	2	20.7	173.1	66.4828	22.1879	24.6	50.146	1360	2054	63.739	1.043	61.3761	61.4936	0	0.9	1.1	3.667	3.667	17938.4
633	1021	2	20.7	173.1	66.4761	22.1856	24.7	50.082	1358	2051	63.745	1.0428	61.4713	61.4096	0	0.9	1.1	3.667	3.667	17937.6
641	1022	1	46.7	183.2	92.154	27.4576	24.3	69.774	1891	2855	88.298	1.0437	85.4972	85.5906	0	0.9	1.1	4.377	4.377	21473.6
642	1022	1	46.7	183.2	92.1491	27.4562	24.5	69.575	1886	2848	88.332	1.0432	85.6682	85.4891	0	0.9	1.1	4.377	4.377	21473.2
645	1022	2	46.7	183.2	92.1132	27.4455	25	69.087	1875	2831	88.391	1.0421	85.6178	85.6572	0	0.9	1.1	4.377	4.377	21469.6
646	1022	2	46.7	183.2	92.1103	27.4446	25.2	68.87	1871	2825	88.432	1.0416	85.6287	85.7272	0	0.9	1.1	4.377	4.377	21469.3
659	1023	1	27.26	176.3	68.2722	21.9654	14.2	58.592	1551	1985	64.021	1.0664	61.5721	61.6517	0	0.9	1.1	3.877	3.877	18384.5
660	1023	1	27.26	176.3	68.2635	21.9626	14	58.722	1554	1989	63.985	1.0669	61.5804	61.5719	0	0.9	1.1	3.877	3.877	18383.6
664	1023	2	27.26	176.3	68.2443	21.9564	17.5	56.287	1501	1921	64.456	1.0588	62.0875	62.0061	0	0.9	1.1	3.877	3.877	18381.4
665	1023	2	27.26	176.3	68.2366	21.954	17.6	56.203	1499	1919	64.464	1.0585	62.0824	62.0283	0	0.9	1.1	3.877	3.877	18380.5
697	1024	1	19.66	181.5	83.0303	25.2048	11.3	73.64	1938	2926	77.379	1.073	74.7857	74.8236	0	0.9	1.1	4.054	4.054	20404.6
698	1024	1	19.66	181.5	83.0223	25.2024	12.4	72.764	1919	2898	77.547	1.0706	75.0415	74.9043	0	0.9	1.1	4.054	4.054	20403.7
699	1024	2	19.66	181.5	83.0055	25.1973	13.2	72.082	1904	2875	77.666	1.0687	75.1086	75.0757	0	0.9	1.1	4.054	4.054	20402
700	1024	2	19.66	181.5	82.9889	25.1922	12.4	72.71	1917	2895	77.521	1.0705	75.053	74.8404	0	0.9	1.1	4.054	4.054	20400.2
703	1025	1	21.04	168.5	57.2835	20.1757	4.3	54.807	1424	2150	52.576	1.0895	50.3551	50.4928	0	0.9	1.1	3.453	3.453	16512.5
704	1025	1	21.04	168.5	57.2743	20.1725	5	54.387	1415	2137	52.651	1.0878	50.565	50.4326	0	0.9	1.1	3.453	3.453	16511.4
707	1025	2	21.04	168.5	57.2602	20.1675	7	53.24	1390	2099	52.867	1.0831	50.6587	50.7709	0	0.9	1.1	3.453	3.453	16509.7
708	1025	2	21.04	168.5	57.256	20.1661	6.5	53.552	1397	2109	52.799	1.0844	50.6353	50.659	0	0.9	1.1	3.453	3.453	16509.2
710	1026	1	27.85	172.5	63.1414	21.2195	17.4	52.14	1390	2099	59.624	1.059	57.3635	57.2868	0	0.9	1.1	3.703	3.703	17505.4
711	1026	1	27.85	172.5	63.1366	21.2179	17.3	52.219	1391	2100	59.602	1.0593	57.3072	57.3007	0	0.9	1.1	3.703	3.703	17504.8
714	1026	2	27.85	172.5	63.1195	21.2122	19.2	50.983	1364	2060	59.833	1.0549	57.5557	57.514	0	0.9	1.1	3.703	3.703	17502.8
715	1026	2	27.85	172.5	63.1164	21.2111	18.5	51.422	1374	2075	59.741	1.0565	57.4135	57.4716	0	0.9	1.1	3.703	3.703	17502.4
1131	1027	1	22.7	179	63.2838	19.7509	9	57.598	1509	2279	58.679	1.0785	56.3115	56.1955	0	0.9	1.1	3.963	3.963	17998.4
1132	1027	1	22.7	179	63.2666	19.7455	8.9	57.614	1509	2279	58.657	1.0786	56.2822	56.1802	0	0.9	1.1	3.963	3.963	17996.3
1133	1027	2	22.7	179	63.2618	19.744	9.5	57.233	1501	2267	58.729	1.0772	56.3421	56.5582	56.2636	0.9	1.1	3.963	3.963	17995.7
1134	1027	2	22.7	179	63.2502	19.7404	9.9	57.005	1496	2259	58.762	1.0764	56.2999	56.3728	0	0.9	1.1	3.963	3.963	17994.3
1137	1028	1	22.55	176	71.0096	22.9241	19.5	57.127	1530	2310	67.359	1.0542	64.982	64.9353	0	0.9	1.1	3.82	3.82	18671.2
1138	1028	1	22.55	176	70.9783	22.914	19.1	57.43	1536	2319	67.263	1.0552	64.952	64.774	0	0.9	1.1	3.82	3.82	18667.7
1139	1028	2	22.55	176	70.959	22.9077	22.9	54.711	1477	2230	67.791	1.0467	65.4742	65.3075	0	0.9	1.1	3.82	3.82	18665.6
1140	1028	2	22.55	176	70.9543	22.9062	22.2	55.2	1488	2247	67.687	1.0483	65.2904	65.2835	0	0.9	1.1	3.82	3.82	18665
1149	1029	1	26.19	178	92.7902	29.2861	32.4	62.736	1740	2627	90.426	1.0261	87.8126	87.9121	0	0.9	1.1	3.947	3.947	21091.6
1150	1029	1	26.19	178	92.7804	29.2831	31.4	63.674	1760	2658	90.226	1.0283	88.0186	87.7093	87.6149	0.9	1.1	3.947	3.947	21090.6
1151	1029	2	26.19	178	92.7534	29.2745	33.1	62.056	1725	2605	90.523	1.0246	87.9776	87.9404	0	0.9	1.1	3.947	3.947	21088
1152	1029	2	26.19	178	92.7366	29.2692	34	61.196	1706	2576	90.678	1.0227	88.1529	88.0754	0	0.9	1.1	3.947	3.947	21086.4
1155	1030	1	24.26	174	71.2432	23.5312	9.3	64.595	1693	2556	66.11	1.0777	64.1793	63.7693	63.7251	0.9	1.1	3.741	3.741	18543
1156	1030	1	24.26	174	71.2325	23.5277	10.1	64.003	1680	2537	66.217	1.0757	63.7899	63.9203	0	0.9	1.1	3.741	3.741	18541.8
1158	1030	2	24.26	174	71.2271	23.5259	13.9	61.306	1622	2449	66.756	1.067	64.3445	63.9472	64.4432	0.9	1.1	3.741	3.741	18541.2
1159	1030	2	24.26	174	71.2184	23.523	13.6	61.545	1627	2457	66.698	1.0678	64.5689	64.3536	64.3184	0.9	1.1	3.741	3.741	18540.3
1181	1031	1	21.16	181	66.2271	20.2152	15.1	56.259	1492	2253	62.22	1.0644	59.7105	59.7673	0	0.9	1.1	4.044	4.044	18497.9
1182	1031	1	21.16	181	66.2256	20.2148	14.4	56.683	1501	2267	62.133	1.0659	59.9462	59.6782	59.6247	0.9	1.1	4.044	4.044	18497.8
1184	1031	2	21.16	181	66.2163	20.2119	17.4	54.721	1458	2202	62.519	1.0591	60.0458	60.0297	0	0.9	1.1	4.044	4.044	18496.7
1185	1031	2	21.16	181	66.2119	20.2106	17.4	54.689	1458	2202	62.52	1.059	60.125	59.9535	0	0.9	1.1	4.044	4.044	18496.1
1188	1032	1	23.1	187	65.7271	18.7958	3.9	63.188	1641	2478	60.265	1.0906	57.5919	57.6989	0	0.9	1.1	4.344	4.344	18879.6
1189	1032	1	23.1	187	65.7102	18.791	3.6	63.323	1643	2481	60.219	1.0912	57.7786	57.5788	57.6202	0.9	1.1	4.344	4.344	18877.5
1191	1032	2	23.1	187	65.6926	18.786	5.8	61.855	1611	2433	60.496	1.0859	57.8784	57.8748	0	0.9	1.1	4.344	4.344	18875.4
1192	1032	2	23.1	187	65.6902	18.7853	5.1	62.36	1622	2449	60.391	1.0877	57.7506	57.793	0	0.9	1.1	4.344	4.344	18875.1
733	1033	1	20.99	169	63.9622	22.3949	16	53.729	1428	2156	60.215	1.0622	58.3164	58.0268	58.0023	0.9	1.1	3.476	3.476	17342.1
734	1033	1	20.99	169	63.9576	22.3933	15.4	54.107	1436	2168	60.133	1.0636	57.9142	57.9521	0	0.9	1.1	3.476	3.476	17341.6
738	1033	2	20.99	169	63.9308	22.384	17	53.09	1414	2135	60.309	1.0601	58.5687	58.047	58.171	0.9	1.1	3.476	3.476	17338.5
740	1033	2	20.99	169	63.9249	22.3819	17.2	52.9	1409	2452	60.341	1.0594	58.5016	58.1472	58.1344	0.9	1.1	3.476	3.476	17337.8
741	1034	1	37.45	176.7	85.9528	27.5288	21.3	67.68	1820	2748	81.831	1.0504	79.2556	79.3189	0	0.9	1.1	3.987	3.987	20308.3
742	1034	1	37.45	176.7	85.936	27.5234	20.9	67.939	1826	2757	81.759	1.0511	79.2074	79.225	0	0.9	1.1	3.987	3.987	20306.6
743	1034	2	37.45	176.7	85.9266	27.5204	23.8	65.499	1772	2676	82.242	1.0448	79.6763	79.7211	0	0.9	1.1	3.987	3.987	20305.7
744	1034	2	37.45	176.7	85.9197	27.5182	23.3	65.919	1782	2691	82.149	1.0459	79.6263	79.5861	0	0.9	1.1	3.987	3.987	20305
816	1035	1	34.85	177.5	87.8069	27.8697	19	71.082	1901	3308	83.203	1.0553	80.6794	80.6053	0	0.9	1.1	4.002	4.002	20560.5
818	1035	1	34.85	177.5	87.7814	27.8616	18	71.989	1921	3343	82.992	1.0577	80.5072	80.3546	0	0.9	1.1	4.002	4.002	20558
821	1035	2	34.85	177.5	87.7504	27.8517	20.9	69.412	1865	3245	83.478	1.0512	80.9383	80.8963	0	0.9	1.1	4.002	4.002	20554.9
822	1035	2	34.85	177.5	87.7371	27.8475	20.3	69.885	1875	3262	83.367	1.0524	80.7287	80.8852	0	0.9	1.1	4.002	4.002	20553.6
829	1036	1	25.8	178	130.133	41.0722	45.2	71.373	2079	2661	130.174	0.9997	127.545	127.372	0	0.9	1.1	3.944	3.944	24352.1
831	1036	1	25.8	178	130.071	41.0526	45.6	70.731	2065	2643	130.234	0.9987	127.577	127.463	0	0.9	1.1	3.944	3.944	24347.1
832	1036	2	25.8	178	130.035	41.0411	47.1	68.848	2023	2589	130.574	0.9959	127.804	127.916	0	0.9	1.1	3.944	3.944	24344.2
833	1036	2	25.8	178	130.001	41.0305	47.5	68.244	2010	2573	130.659	0.995	127.985	127.904	0	0.9	1.1	3.944	3.944	24341.6
870	1037	1	29.21	188.5	90.5211	25.4758	25.1	67.795	1841	2780	86.883	1.0419	84.1265	84.0316	0	0.9	1.1	4.47	4.47	21756.3
871	1037	1	29.21	188.5	90.5121	25.4732	24.2	68.614	1859	2807	86.708	1.0439	83.887	83.9204	0	0.9	1.1	4.47	4.47	21755.4
872	1037	2	29.21	188.5	90.4991	25.4696	25.7	67.273	1829	2762	86.964	1.0407	84.1215	84.1985	0	0.9	1.1	4.47	4.47	21754.1
873	1037	2	29.21	188.5	90.4943	25.4682	25.5	67.428	1833	2768	86.927	1.041	84.2043	84.0429	0	0.9	1.1	4.47	4.47	21753.6
890	1038	1	31.64	185	93.4673	27.3097	21.3	73.546	1978	2987	88.995	1.0503	86.294	86.2022	0	0.9	1.1	4.327	4.327	21756.9
892	1038	1	31.64	185	93.4387	27.3013	21.2	73.646	1980	2990	88.943	1.0505	86.1795	86.2131	0	0.9	1.1	4.327	4.327	21754
894	1038	2	31.64	185	93.4219	27.2964	22.4	72.501	1955	2952	89.155	1.0479	86.5082	86.3094	0	0.9	1.1	4.327	4.327	21752.4
895	1038	2	31.64	185	93.4131	27.2938	22.1	72.729	1960	2960	89.1	1.0484	86.4296	86.2764	0	0.9	1.1	4.327	4.327	21751.5
925	1039	1	21.22	177	75.1626	23.9914	15.8	63.306	1681	2538	70.725	1.0627	68.3222	68.2494	0	0.9	1.1	3.855	3.855	19206.5
927	1039	1	21.22	177	75.1072	23.9737	16.5	62.694	1668	2519	70.787	1.061	68.3611	68.3353	0	0.9	1.1	3.855	3.855	19200.5
928	1039	2	21.22	177	75.0987	23.971	18.5	61.172	1634	2467	71.085	1.0565	68.674	68.6186	0	0.9	1.1	3.855	3.855	19199.5
929	1039	2	21.22	177	75.09	23.9682	19.3	60.627	1623	2451	71.185	1.0549	68.7711	68.7223	0	0.9	1.1	3.855	3.855	19198.6
984	1040	1	21.52	185	80.749	23.5936	13.5	69.82	1845	3210	75.616	1.0679	73.002	72.9321	0	0.9	1.1	4.236	4.236	20445.6
985	1040	1	21.52	185	80.741	23.5912	14.1	69.354	1835	3193	75.701	1.0666	73.0933	73.011	0	0.9	1.1	4.236	4.236	20444.7
986	1040	2	21.52	185	80.7241	23.5863	14.7	68.875	1825	3175	75.779	1.0653	73.4135	73.1508	73.1098	0.9	1.1	4.236	4.236	20442.9
987	1040	2	21.52	185	80.7147	23.5835	14.8	68.781	1823	3172	75.788	1.065	73.2328	73.0447	0	0.9	1.1	4.236	4.236	20441.9
990	1041	1	21.96	189	99.4419	27.8385	21.9	77.698	2092	3159	94.794	1.049	91.9048	92.0223	0	0.9	1.1	4.428	4.428	22686.5
991	1041	1	21.96	189	99.4311	27.8355	21	78.581	2112	3189	94.604	1.051	91.8676	91.6789	0	0.9	1.1	4.428	4.428	22685.5
992	1041	2	21.96	189	99.4197	27.8323	23.5	76.1	2058	3108	95.093	1.0455	92.2531	92.2706	0	0.9	1.1	4.428	4.428	22684.4
993	1041	2	21.96	189	99.4112	27.8299	23.4	76.183	2059	3109	95.066	1.0457	92.2356	92.2357	0	0.9	1.1	4.428	4.428	22683.6
1002	1042	1	21.36	173	75.0761	25.0847	22.6	58.082	1567	2366	71.684	1.0473	69.2615	69.4088	0	0.9	1.1	3.668	3.668	18881.6
1003	1042	1	21.36	173	75.0582	25.0788	22.4	58.264	1571	2372	71.628	1.0479	69.297	69.2604	0	0.9	1.1	3.668	3.668	18879.7
1004	1042	2	21.36	173	75.05	25.076	22.4	58.235	1570	2371	71.624	1.0478	69.495	69.2567	69.2943	0.9	1.1	3.668	3.668	18878.8
1008	1042	2	21.36	173	75.0177	25.0652	23	57.732	1559	2354	71.69	1.0464	69.2563	69.4263	0	0.9	1.1	3.668	3.668	18875.3

## Sheet: Women
Test No.	ID 1	ID 2	Age (y)	Height (cm)	Body Mass (kg)	BMI (kg/m^2)	% Fat	Fat Free Mass (kg)	Est. RMR (kcal/day)	Est. TEE (kcal/day)	Body Volume (L)	BD (kg/L)	Volume1 (L)	Volume2 (L)	Volume3 (L)	DFM (kg/L)	DFFM (kg/L)	TGV (L)	Predicted TGV (L)	BSA (cm^2)
356	2001	1	21.94	169.2	50.1155	17.5054	16.2	42.013	1117	1698	47.196	1.0618	45.4178	45.1824	45.0873	0.9	1.1	3.327	3.327	15647.5
357	2001	1	21.94	169.2	50.1296	17.5103	17.2	41.532	1106	1681	47.309	1.0596	45.4704	45.2664	45.2289	0.9	1.1	3.327	3.327	15649.4
358	2001	2	21.94	169.2	50.1297	17.5103	19.3	40.445	1083	1646	47.529	1.0547	45.6854	45.5132	45.4214	0.9	1.1	3.327	3.327	15649.4
359	2001	2	21.94	169.2	50.122	17.5076	19.6	40.302	1079	1640	47.549	1.0541	45.4449	45.5305	0	0.9	1.1	3.327	3.327	15648.3
364	2002	1	20.02	163.3	55.5939	20.8475	26.4	40.922	1115	1695	53.504	1.0391	51.5034	51.5286	0	0.9	1.1	3.109	3.109	15937.4
365	2002	1	20.02	163.3	55.5953	20.8481	26.2	41.038	1118	1699	53.482	1.0395	51.5247	51.4636	0	0.9	1.1	3.109	3.109	15937.6
366	2002	2	20.02	163.3	55.5913	20.8466	27.1	40.506	1106	1681	53.585	1.0374	51.6409	51.5535	0	0.9	1.1	3.109	3.109	15937.1
367	2002	2	20.02	163.3	55.587	20.8449	27.3	40.397	1104	1678	53.602	1.037	51.5907	51.6381	0	0.9	1.1	3.109	3.109	15936.6
414	2003	1	20.44	167	54.1623	19.4207	28.5	38.731	1062	1614	52.356	1.0345	50.2831	50.3377	0	0.9	1.1	3.243	3.243	16019.8
415	2003	1	20.44	167	54.15	19.4163	28.5	38.709	1061	1613	52.347	1.0344	50.2908	50.3119	0	0.9	1.1	3.243	3.243	16018.3
416	2003	2	20.44	167	54.1427	19.4136	29.2	38.344	1053	1601	52.412	1.033	50.3879	50.3458	0	0.9	1.1	3.243	3.243	16017.3
417	2003	2	20.44	167	54.1451	19.4145	29.6	38.121	1048	1593	52.46	1.0321	50.3737	50.4557	0	0.9	1.1	3.243	3.243	16017.6
440	2004	1	21.52	162.5	47.7541	18.0844	14.6	40.76	1080	1879	44.826	1.0653	42.8895	43.0818	42.904	0.9	1.1	3.085	3.085	14887.3
435	2004	1	21.52	162.5	47.7739	18.0919	15.2	40.495	1074	1869	44.901	1.064	43.0091	42.9348	0	0.9	1.1	3.085	3.085	14889.9
436	2004	2	21.52	162.5	47.7721	18.0912	16.5	39.911	1061	1846	45.017	1.0612	43.045	43.1312	0	0.9	1.1	3.085	3.085	14889.6
437	2004	2	21.52	162.5	47.7687	18.0899	16.5	39.869	1061	1846	45.022	1.061	43.0992	43.0863	0	0.9	1.1	3.085	3.085	14889.2
441	2005	1	21.4	167	68.5439	24.5774	28.8	48.78	1338	2328	66.305	1.0338	64.2259	64.1341	0	0.9	1.1	3.246	3.246	17706.1
442	2005	1	21.4	167	68.536	24.5746	29	48.692	1336	2325	66.314	1.0335	64.2105	64.1673	0	0.9	1.1	3.246	3.246	17705.2
443	2005	2	21.4	167	68.5448	24.5777	30.1	47.891	1319	2295	66.486	1.031	64.3583	64.3629	0	0.9	1.1	3.246	3.246	17706.2
444	2005	2	21.4	167	68.5206	24.569	30.4	47.688	1315	2288	66.5	1.0304	64.3799	64.3695	0	0.9	1.1	3.246	3.246	17703.5
447	2006	1	21.72	164.5	53.6039	19.8091	24	40.721	1103	1677	51.333	1.0442	49.3759	49.2915	0	0.9	1.1	3.157	3.157	15775.9
448	2006	1	21.72	164.5	53.5941	19.8055	25.3	40.021	1087	1652	51.464	1.0414	49.4912	49.4373	0	0.9	1.1	3.157	3.157	15774.7
449	2006	2	21.72	164.5	53.597	19.8065	27.1	39.096	1067	1622	51.654	1.0376	49.6578	49.6511	0	0.9	1.1	3.157	3.157	15775.1
450	2006	2	21.72	164.5	53.5897	19.8039	27.8	38.707	1059	1610	51.725	1.0361	49.6992	49.7508	0	0.9	1.1	3.157	3.157	15774.2
488	2007	1	19.66	165.3	58.1326	21.2752	17.4	48.046	1280	1946	54.885	1.0592	52.9207	52.776	0	0.9	1.1	3.18	3.18	16386.7
489	2007	1	19.66	165.3	58.134	21.2757	17.9	47.736	1274	1936	54.95	1.058	52.895	52.9299	0	0.9	1.1	3.18	3.18	16386.9
493	2007	2	19.66	165.3	58.1146	21.2686	19.4	46.857	1254	1906	55.106	1.0546	53.1281	53.0092	0	0.9	1.1	3.18	3.18	16384.6
494	2007	2	19.66	165.3	58.1165	21.2693	18.7	47.258	1263	1920	55.027	1.0562	53.0149	52.9645	0	0.9	1.1	3.18	3.18	16384.8
495	2008	1	20.29	157.2	49.1322	19.8821	17.4	40.596	1082	1645	46.39	1.0591	44.5619	44.5325	0	0.9	1.1	2.89	2.89	14710.4
497	2008	1	20.29	157.2	49.1185	19.8765	16.9	40.802	1086	1651	46.333	1.0601	44.7212	44.4874	44.4935	0.9	1.1	2.89	2.89	14708.7
498	2008	2	20.29	157.2	49.1114	19.8736	20.3	39.164	1051	1598	46.656	1.0526	44.8544	44.7726	0	0.9	1.1	2.89	2.89	14707.8
499	2008	2	20.29	157.2	49.112	19.8739	19.5	39.532	1059	1610	46.583	1.0543	44.8024	44.677	0	0.9	1.1	2.89	2.89	14707.8
502	2009	1	18.49	162	52.1304	19.8637	31.6	35.635	986	1499	50.724	1.0277	48.7802	48.7811	0	0.9	1.1	3.057	3.057	15418
503	2009	1	18.49	162	52.1265	19.8622	31.8	35.528	984	1496	50.741	1.0273	48.844	48.7521	0	0.9	1.1	3.057	3.057	15417.5
504	2009	2	18.49	162	52.1203	19.8599	33.7	34.57	963	1464	50.928	1.0234	49.0105	48.9591	0	0.9	1.1	3.057	3.057	15416.7
505	2009	2	18.49	162	52.1197	19.8597	34	34.408	959	1458	50.96	1.0228	48.997	49.0366	0	0.9	1.1	3.057	3.057	15416.7
526	2010	1	21.69	155.5	47.89	19.8054	28.6	34.188	937	1424	46.304	1.0342	44.4716	44.5223	0	0.9	1.1	2.833	2.833	14436.9
527	2010	1	21.69	155.5	47.8854	19.8035	28.3	34.33	940	1429	46.271	1.0349	44.4997	44.4268	0	0.9	1.1	2.833	2.833	14436.3
528	2010	2	21.69	155.5	47.8783	19.8006	28.5	34.23	938	1426	46.283	1.0345	44.4697	44.4814	0	0.9	1.1	2.833	2.833	14435.4
529	2010	2	21.69	155.5	47.8764	19.7998	29.6	33.696	927	1409	46.389	1.0321	44.5794	44.5832	0	0.9	1.1	2.833	2.833	14435.2
533	2011	1	22.51	165.5	48.4046	17.6722	19.9	38.787	1040	1581	45.947	1.0535	43.9844	43.9361	0	0.9	1.1	3.196	3.196	15173
534	2011	1	22.51	165.5	48.4007	17.6708	19.3	39.041	1045	1588	45.891	1.0547	44.049	43.8879	43.9213	0.9	1.1	3.196	3.196	15172.5
536	2011	2	22.51	165.5	48.3867	17.6657	22.3	37.61	1014	1541	46.165	1.0481	44.2112	44.1451	0	0.9	1.1	3.196	3.196	15170.6
537	2011	2	22.51	165.5	48.3822	17.664	22.4	37.55	1013	1540	46.172	1.0479	44.142	44.2287	0	0.9	1.1	3.196	3.196	15170
541	2012	1	49.05	175	72.107	23.5452	31.1	49.653	1372	2085	70.088	1.0288	67.8115	67.7205	0	0.9	1.1	3.62	3.62	18715.8
542	2012	1	49.05	175	72.0978	23.5421	31.5	49.412	1366	2076	70.126	1.0281	67.8214	67.7874	0	0.9	1.1	3.62	3.62	18714.8
545	2012	2	49.05	175	72.0856	23.5382	32.3	48.773	1353	2057	70.242	1.0262	68.0121	67.8281	0	0.9	1.1	3.62	3.62	18713.5
546	2012	2	49.05	175	72.0834	23.5374	32.5	48.691	1351	2054	70.256	1.026	67.9783	67.8899	0	0.9	1.1	3.62	3.62	18713.2
547	2013	1	20.59	157.1	48.5201	19.6593	22	37.824	1019	1549	46.27	1.0486	44.461	44.4031	0	0.9	1.1	2.887	2.887	14625.5
548	2013	1	20.59	157.1	48.5204	19.6595	22.4	37.643	1015	1543	46.307	1.0478	44.537	44.4009	0	0.9	1.1	2.887	2.887	14625.5
550	2013	2	20.59	157.1	48.5137	19.6568	21.4	38.155	1026	1560	46.196	1.0502	44.3914	44.3247	0	0.9	1.1	2.887	2.887	14624.7
551	2013	2	20.59	157.1	48.5172	19.6582	21.4	38.151	1026	1560	46.201	1.0501	44.4025	44.3229	0	0.9	1.1	2.887	2.887	14625.1
556	2014	1	21.08	155.2	44.2306	18.3628	23.8	33.714	912	1386	42.334	1.0448	40.4825	40.6277	0	0.9	1.1	2.821	2.821	13937.8
557	2014	1	21.08	155.2	44.2291	18.3622	24	33.595	910	1383	42.357	1.0442	40.508	40.647	0	0.9	1.1	2.821	2.821	13937.6
561	2014	2	21.08	155.2	44.2156	18.3566	24.4	33.418	906	1377	42.377	1.0434	40.5936	40.6029	0	0.9	1.1	2.821	2.821	13935.8
562	2014	2	21.08	155.2	44.2122	18.3552	23.9	33.663	911	1385	42.324	1.0446	40.5021	40.6825	40.588	0.9	1.1	2.821	2.821	13935.4
565	2015	1	20.27	175	56.7149	18.5192	22.5	43.962	1186	1803	54.135	1.0476	51.8554	52.0123	0	0.9	1.1	3.531	3.531	16900.1
566	2015	1	20.27	175	56.7105	18.5177	22.1	44.16	1190	1809	54.09	1.0484	51.9078	51.87	0	0.9	1.1	3.531	3.531	16899.6
567	2015	2	20.27	175	56.7129	18.5185	22.4	44.035	1187	1804	54.118	1.0479	51.9729	51.8606	0	0.9	1.1	3.531	3.531	16899.9
568	2015	2	20.27	175	56.7041	18.5156	22.5	43.917	1185	1801	54.132	1.0475	51.9505	51.9112	0	0.9	1.1	3.531	3.531	16898.8
585	2016	1	20.85	155.5	51.1607	21.1581	29.3	36.154	993	1509	49.541	1.0327	47.7392	47.6923	0	0.9	1.1	2.831	2.831	14848
586	2016	1	20.85	155.5	51.1506	21.1539	29.6	36.024	991	1506	49.556	1.0322	47.6944	47.7672	0	0.9	1.1	2.831	2.831	14846.8
588	2016	2	20.85	155.5	51.1456	21.1518	31.2	35.197	973	1479	49.718	1.0287	47.8929	47.8917	0	0.9	1.1	2.831	2.831	14846.2
589	2016	2	20.85	155.5	51.1426	21.1506	31	35.3	975	1482	49.694	1.0292	47.789	47.9476	0	0.9	1.1	2.831	2.831	14845.8
593	2017	1	20.75	160.3	44.1261	17.1723	15	37.486	994	1511	41.456	1.0644	39.6637	39.5147	0	0.9	1.1	3.003	3.003	14254.1
594	2017	1	20.75	160.3	44.1366	17.1764	14	37.961	1004	1526	41.372	1.0668	39.4606	39.549	0	0.9	1.1	3.003	3.003	14255.5
595	2017	2	20.75	160.3	44.1363	17.1763	15.5	37.289	990	1505	41.507	1.0633	39.6659	39.6147	0	0.9	1.1	3.003	3.003	14255.5
596	2017	2	20.75	160.3	44.1259	17.1722	16	37.058	985	1497	41.542	1.0622	39.66	39.6909	0	0.9	1.1	3.003	3.003	14254
601	2018	1	21.31	161.1	67.2839	25.9251	32.2	45.615	1264	1921	65.545	1.0265	63.4982	63.5657	0	0.9	1.1	3.034	3.034	17114.8
602	2018	1	21.31	161.1	67.2778	25.9227	32.6	45.336	1258	1912	65.594	1.0257	63.6158	63.5474	0	0.9	1.1	3.034	3.034	17114.2
603	2018	2	21.31	161.1	67.3028	25.9324	34.8	43.879	1227	1865	65.916	1.021	63.8766	63.9306	0	0.9	1.1	3.034	3.034	17116.9
604	2018	2	21.31	161.1	67.262	25.9166	34.5	44.073	1231	1871	65.832	1.0217	64.169	63.8892	63.7493	0.9	1.1	3.034	3.034	17112.5
614	2019	1	41.48	169.8	97.5664	33.8396	45.6	53.089	1549	2354	97.682	0.9988	95.4397	95.2523	0	0.9	1.1	3.409	3.409	20822.1
615	2019	1	41.48	169.8	97.5271	33.8259	46.2	52.458	1535	2333	97.766	0.9976	95.4193	95.4405	0	0.9	1.1	3.409	3.409	20818.5
618	2019	2	41.48	169.8	97.4838	33.8109	47.1	51.617	1517	2306	97.888	0.9959	95.5009	95.6028	0	0.9	1.1	3.409	3.409	20814.6
619	2019	2	41.48	169.8	97.46	33.8027	46.9	51.722	1519	2309	97.84	0.9961	95.6215	95.3872	0	0.9	1.1	3.409	3.409	20812.4
635	2020	1	41.22	162	65.0223	24.7761	37.8	40.42	1142	1736	64.081	1.0147	62.0133	62.0652	0	0.9	1.1	3.128	3.128	16936.2
636	2020	1	41.22	162	65.0219	24.7759	38.8	39.796	1129	1716	64.207	1.0127	62.171	62.1588	0	0.9	1.1	3.128	3.128	16936.2
639	2020	2	41.22	162	65.004	24.7691	39.9	39.07	1113	1692	64.334	1.0104	62.3426	62.241	0	0.9	1.1	3.128	3.128	16934.2
640	2020	2	41.22	162	64.9989	24.7671	39.3	39.455	1121	1704	64.25	1.0117	62.231	62.1856	0	0.9	1.1	3.128	3.128	16933.6
647	2021	1	31.02	161	54.4654	21.0121	21.8	42.578	1147	1743	51.916	1.0491	49.9677	49.9548	0	0.9	1.1	3.06	3.06	15637.5
648	2021	1	31.02	161	54.4622	21.0109	21.9	42.516	1145	1740	51.925	1.0489	50.0002	49.9402	0	0.9	1.1	3.06	3.06	15637.1
649	2021	2	31.02	161	54.4552	21.0081	22.8	42.018	1134	1724	52.017	1.0469	50.0431	50.0828	0	0.9	1.1	3.06	3.06	15636.2
650	2021	2	31.02	161	54.4564	21.0086	23.3	41.791	1129	1716	52.065	1.0459	50.1052	50.1153	0	0.9	1.1	3.06	3.06	15636.4
653	2022	1	27.28	166.5	71.7422	25.8789	36.8	45.356	1277	1583	70.551	1.0169	68.3362	68.4854	0	0.9	1.1	3.247	3.247	18013.4
654	2022	1	27.28	166.5	71.7398	25.8781	37.7	44.687	1262	1918	70.683	1.0149	68.5433	68.5435	0	0.9	1.1	3.247	3.247	18013.2
657	2022	2	27.28	166.5	71.7198	25.8708	37.6	44.741	1263	1920	70.65	1.0151	68.4867	68.5338	0	0.9	1.1	3.247	3.247	18011
658	2022	2	27.28	166.5	71.7166	25.8697	37.4	44.892	1267	1926	70.616	1.0156	68.4266	68.5261	0	0.9	1.1	3.247	3.247	18010.7
717	2023	1	21.86	172	47.8742	16.1825	20.1	38.269	1026	1560	45.462	1.0531	43.552	43.3683	43.3638	0.9	1.1	3.428	3.428	15529.9
718	2023	1	21.86	172	47.8691	16.1807	20.6	38.026	1021	1552	45.506	1.0519	43.4203	43.399	0	0.9	1.1	3.428	3.428	15529.2
723	2023	2	21.86	172	47.8884	16.1873	21.7	37.475	1009	1534	45.639	1.0493	43.5476	43.5369	0	0.9	1.1	3.428	3.428	15531.8
724	2023	2	21.86	172	47.8888	16.1874	22.4	37.157	1002	1523	45.703	1.0478	43.6743	43.5394	0	0.9	1.1	3.428	3.428	15531.9
725	2024	1	22.48	157.5	66.9347	26.983	32.5	45.178	1253	1905	65.245	1.0259	63.3404	63.2545	0	0.9	1.1	2.908	2.908	16799.5
726	2024	1	22.48	157.5	66.9255	26.9793	33.4	44.553	1240	1885	65.361	1.0239	63.4681	63.359	0	0.9	1.1	2.908	2.908	16798.5
731	2024	2	22.48	157.5	66.8996	26.9688	34.8	43.601	1219	1853	65.525	1.021	63.6681	63.4864	0	0.9	1.1	2.908	2.908	16795.8
732	2024	2	22.48	157.5	66.9005	26.9692	34.7	43.672	1221	1856	65.511	1.0212	63.6102	63.5174	0	0.9	1.1	2.908	2.908	16795.9
1123	2025	1	22.7	167	49.1362	17.6185	15.3	41.64	1105	1680	46.184	1.0639	44.1735	44.158	0	0.9	1.1	3.25	3.25	15370.3
1125	2025	1	22.7	167	49.1235	17.6139	15.3	41.602	1104	1678	46.177	1.0638	44.2235	44.0951	0	0.9	1.1	3.25	3.25	15368.6
1126	2025	2	22.7	167	49.1197	17.6126	14.3	42.089	1114	1693	46.075	1.0661	44.3547	44.0993	44.0144	0.9	1.1	3.25	3.25	15368.1
1128	2025	2	22.7	167	49.1109	17.6094	14.7	41.891	1110	1687	46.105	1.0652	44.4162	44.1081	44.0662	0.9	1.1	3.25	3.25	15366.9
1143	2026	1	22.11	155	45.1354	18.7869	13.5	39.044	1032	1569	42.263	1.068	40.4848	40.4758	0	0.9	1.1	2.817	2.817	14045.2
1144	2026	1	22.11	155	45.1324	18.7856	13.7	38.931	1029	1564	42.282	1.0674	40.5648	40.4349	0	0.9	1.1	2.817	2.817	14044.8
1145	2026	2	22.11	155	45.1312	18.7851	14	38.82	1027	1561	42.303	1.0668	40.5126	40.529	0	0.9	1.1	2.817	2.817	14044.6
1146	2026	2	22.11	155	45.1265	18.7831	14.4	38.63	1023	1555	42.336	1.0659	40.6042	40.5038	0	0.9	1.1	2.817	2.817	14044
747	2027	1	48.36	151.6	62.4628	27.1784	40.8	36.991	1057	1607	61.93	1.0086	60.125	59.9091	60.033	0.9	1.1	2.776	2.776	15867.6
748	2027	1	48.36	151.6	62.4475	27.1717	40.9	36.934	1056	1605	61.925	1.0084	60.0803	60.0669	0	0.9	1.1	2.776	2.776	15866
749	2027	2	48.36	151.6	62.4394	27.1682	43.2	35.479	1024	1556	62.21	1.0037	60.3215	60.3955	0	0.9	1.1	2.776	2.776	15865.1
750	2027	2	48.36	151.6	62.4365	27.1669	43	35.568	1026	1560	62.188	1.004	60.3353	60.3394	0	0.9	1.1	2.776	2.776	15864.8
823	2028	1	49.19	164.5	50.8448	18.7895	20	40.687	1091	1658	48.275	1.0532	46.2339	46.2808	0	0.9	1.1	3.242	3.242	15425.6
824	2028	1	49.19	164.5	50.8394	18.7875	20.5	40.421	1085	1649	48.322	1.0521	46.3554	46.2547	0	0.9	1.1	3.242	3.242	15424.9
827	2028	2	49.19	164.5	50.8311	18.7844	22	39.646	1068	1623	48.47	1.0487	46.4284	46.4767	0	0.9	1.1	3.242	3.242	15423.8
828	2028	2	49.19	164.5	50.8304	18.7841	22.3	39.481	1064	1617	48.502	1.048	46.4654	46.5044	0	0.9	1.1	3.242	3.242	15423.7
863	2029	1	45.6	165.5	70.0076	25.5593	41.3	41.072	1177	2436	69.489	1.0075	67.2961	67.4102	0	0.9	1.1	3.267	3.267	17749.3
860	2029	1	45.6	165.5	70.0183	25.5632	40.5	41.648	1189	2461	69.384	1.0091	67.2169	67.2799	0	0.9	1.1	3.267	3.267	17750.5
862	2029	2	45.6	165.5	70.0052	25.5584	43	39.895	1151	2383	69.724	1.004	67.5101	67.6662	0	0.9	1.1	3.267	3.267	17749.1
864	2029	2	45.6	165.5	69.9995	25.5564	42.2	40.455	1163	2407	69.605	1.0057	67.5197	67.4179	0	0.9	1.1	3.267	3.267	17748.4
904	2030	1	34.76	161	72.8097	28.0891	33.5	48.416	1348	2049	71.119	1.0238	69.0164	69.1114	0	0.9	1.1	3.072	3.072	17690.7
905	2030	1	34.76	161	72.8009	28.0857	34.1	47.964	1338	2034	71.2	1.0225	69.1124	69.1782	0	0.9	1.1	3.072	3.072	17689.8
906	2030	2	34.76	161	72.7961	28.0838	36	46.571	1307	1987	71.476	1.0185	69.4712	69.372	0	0.9	1.1	3.072	3.072	17689.3
907	2030	2	34.76	161	72.7859	28.0799	35.6	46.871	1314	1997	71.404	1.0193	69.3864	69.3128	0	0.9	1.1	3.072	3.072	17688.3
911	2031	1	21.25	162	78.0725	29.7487	44	43.724	1267	1926	77.914	1.002	75.92	75.7457	0	0.9	1.1	3.066	3.066	18305.3
912	2031	1	21.25	162	78.0616	29.7445	43.5	44.119	1275	1938	77.822	1.0031	75.7221	75.7599	0	0.9	1.1	3.066	3.066	18304.2
913	2031	2	21.25	162	78.053	29.7413	44.8	43.09	1253	1905	78.02	1.0004	75.961	75.9177	0	0.9	1.1	3.066	3.066	18303.3
914	2031	2	21.25	162	78.0537	29.7415	45.1	42.839	1248	1897	78.072	0.9998	76.017	75.9646	0	0.9	1.1	3.066	3.066	18303.4
918	2032	1	21.27	159	45.7522	18.0975	22.7	35.371	955	1452	43.69	1.0472	41.8808	41.7892	0	0.9	1.1	2.958	2.958	14389.8
919	2032	1	21.27	159	45.7405	18.0928	22.5	35.452	956	1453	43.661	1.0476	41.8797	41.7316	0	0.9	1.1	2.958	2.958	14388.2
922	2032	2	21.27	159	45.7243	18.0864	23.8	34.856	943	1433	43.763	1.0448	41.9705	41.8458	0	0.9	1.1	2.958	2.958	14386.1
923	2032	2	21.27	159	45.7191	18.0844	24.4	34.576	937	1424	43.814	1.0435	41.9709	41.947	0	0.9	1.1	2.958	2.958	14385.4
933	2033	1	21.67	165	50.0948	18.4003	22.7	38.738	1045	1588	47.835	1.0472	45.8521	45.8431	0	0.9	1.1	3.175	3.175	15362.2
934	2033	1	21.67	165	50.083	18.396	22.1	39.022	1051	1598	47.765	1.0485	45.7919	45.7626	0	0.9	1.1	3.175	3.175	15360.7
935	2033	2	21.67	165	50.0809	18.3952	23.1	38.527	1041	1582	47.862	1.0464	45.863	45.8866	0	0.9	1.1	3.175	3.175	15360.4
936	2033	2	21.67	165	50.0727	18.3922	22.9	38.594	1042	1584	47.839	1.0467	45.8832	45.821	0	0.9	1.1	3.175	3.175	15359.3
940	2034	1	22.05	160	63.7953	24.92	25.5	47.51	1292	1964	61.286	1.0409	59.3851	59.2342	0	0.9	1.1	2.996	2.996	16649
941	2034	1	22.05	160	63.7854	24.9162	25	47.821	1298	1973	61.212	1.042	59.2663	59.2052	0	0.9	1.1	2.996	2.996	16647.9
942	2034	2	22.05	160	63.7837	24.9155	26.9	46.603	1272	1933	61.456	1.0379	59.4564	59.5039	0	0.9	1.1	2.996	2.996	16647.7
943	2034	2	22.05	160	63.7724	24.9111	26.8	46.709	1274	1936	61.422	1.0383	59.4511	59.4411	0	0.9	1.1	2.996	2.996	16646.5
951	2035	1	21.11	160	55.4042	21.6423	26.3	40.832	1112	1690	53.311	1.0393	51.4333	51.3303	0	0.9	1.1	2.993	2.993	15680.5
952	2035	1	21.11	160	55.395	21.6387	26.8	40.524	1106	1681	53.363	1.0381	51.5035	51.364	0	0.9	1.1	2.993	2.993	15679.4
953	2035	2	21.11	160	55.4755	21.6701	25.3	41.424	1126	1712	53.271	1.0414	51.3843	51.2976	0	0.9	1.1	2.993	2.993	15689
954	2035	2	21.11	160	55.4694	21.6677	24.6	41.831	1134	1724	53.182	1.043	51.2762	51.2275	0	0.9	1.1	2.993	2.993	15688.3
958	2036	1	21.85	152	57.6341	24.9455	27.1	42.004	1147	1743	55.552	1.0375	53.7377	53.7656	0	0.9	1.1	2.708	2.708	15363.5
959	2036	1	21.85	152	57.6179	24.9385	26.5	42.371	1155	1756	55.46	1.0389	53.6793	53.6401	0	0.9	1.1	2.708	2.708	15361.7
960	2036	2	21.85	152	57.6089	24.9346	29.7	40.481	1114	1693	55.832	1.0318	54.0449	54.018	0	0.9	1.1	2.708	2.708	15360.7
961	2036	2	21.85	152	57.5983	24.93	29.7	40.482	1114	1693	55.82	1.0319	54.0129	54.0264	0	0.9	1.1	2.708	2.708	15359.5
965	2037	1	21.03	170	67.4811	23.3499	27.8	48.752	1333	2026	65.13	1.0361	63.365	62.936	62.9775	0.9	1.1	3.353	3.353	17817.4
966	2037	1	21.03	170	67.4632	23.3437	28.8	48.015	1317	2002	65.259	1.0338	63.1128	63.0591	0	0.9	1.1	3.353	3.353	17815.4
967	2037	2	21.03	170	67.4563	23.3413	31.2	46.396	1282	1949	65.578	1.0286	63.4076	63.4029	0	0.9	1.1	3.353	3.353	17814.6
968	2037	2	21.03	170	67.4474	23.3382	30.5	46.856	1292	1964	65.476	1.0301	63.5944	63.3383	63.2669	0.9	1.1	3.353	3.353	17813.6
972	2038	1	22.38	162	56.2605	21.4375	21.9	43.915	1183	1798	53.64	1.0489	51.6807	51.6561	0	0.9	1.1	3.069	3.069	15925.8
973	2038	1	22.38	162	56.2544	21.4352	21.8	43.994	1185	1801	53.617	1.0492	51.8344	51.628	51.6636	0.9	1.1	3.069	3.069	15925.1
974	2038	2	22.38	162	56.2468	21.4322	23.1	43.24	1168	1775	53.761	1.0462	51.8577	51.7218	0	0.9	1.1	3.069	3.069	15924.1
975	2038	2	22.38	162	56.2453	21.4317	22.8	43.434	1172	1781	53.72	1.047	51.7425	51.7552	0	0.9	1.1	3.069	3.069	15924
978	2039	1	22	157	52.6897	21.376	26.9	38.532	1051	1598	50.76	1.038	48.955	48.8399	0	0.9	1.1	2.888	2.888	15140
979	2039	1	22	157	52.6821	21.3729	27.1	38.41	1049	1594	50.776	1.0375	48.9825	48.8451	0	0.9	1.1	2.888	2.888	15139.1
980	2039	2	22	157	52.6797	21.3719	27.8	38.016	1040	1581	50.853	1.0359	48.9656	49.0159	0	0.9	1.1	2.888	2.888	15138.8
981	2039	2	22	157	52.6762	21.3705	28.4	37.713	1033	1570	50.91	1.0347	49.0543	49.0421	0	0.9	1.1	2.888	2.888	15138.4
996	2040	1	21.21	160	52.6099	20.5508	21.1	41.515	1116	1696	50.069	1.0508	48.1482	48.1613	0	0.9	1.1	2.994	2.994	15339.4
997	2040	1	21.21	160	52.606	20.5492	20.9	41.633	1118	1699	50.04	1.0513	48.134	48.3126	48.1192	0.9	1.1	2.994	2.994	15338.9
998	2040	2	21.21	160	52.5957	20.5452	22.5	40.761	1099	1670	50.205	1.0476	48.3493	48.2334	0	0.9	1.1	2.994	2.994	15337.6
999	2040	2	21.21	160	52.5918	20.5437	22.4	40.792	1100	1672	50.195	1.0478	48.2496	48.312	0	0.9	1.1	2.994	2.994	15337.1
